# Supplementary material for: The mediating role of self-efficacy in the relationship between eHealth literacy and childbirth readiness among pregnant women: a cross-sectional study
Source: Front Public Health. 2025 Apr 9;13:1561855. doi: 10.3389/fpubh.2025.1561855 (PMC12014681; doi:10.3389/fpubh.2025.1561855)
Supplement: Supplementary file 1 [file Table_1.xls]

## Sheet: 数据纯净版
PatientNumber	Age1	Age	Educationlevel	PlaceofResidence	UseofPregnancyrelatedApps	Parity	ComorbiditiesorComplications	ParticipationinPrenatalClasses	CRSQ1	CRSQ2	CRSQ3	CRSQ4	CRSQ5	CRSQ6	CRSQ7	CRSQ8	CRSQ9	CRSQ10	CRSQ11	CRSQ12	CRSQ13	CRSQ14	CRSQ15	CRSQ16	CRSQ17	CRSQ18	GSESQ1	GSESQ2	GSESQ3	GSESQ4	GSESQ5	GSESQ6	GSESQ7	GSESQ8	GSESQ9	GSESQ10	eHEALSQ1	eHEALSQ2	eHEALSQ3	eHEALSQ4	eHEALSQ5	eHEALSQ6	eHEALSQ7	eHEALSQ8	eHEALSTotalScore	eHEALS1	eHEALS2	eHEALS3	GSESTotalScore
1	28	2	2	3	1	1	1	2	5	5	4	5	5	5	4	3	4	5	4	4	4	4	5	5	5	4	3	3	2	3	2	3	3	3	3	3	3	4	4	4	4	4	4	4	31	19	8	4	28
2	35	3	3	2	1	2	2	2	5	5	5	5	5	5	4	4	4	4	5	5	3	5	5	5	5	5	4	3	3	1	3	1	1	1	1	1	1	3	2	1	4	3	3	4	21	11	6	4	19
3	33	2	3	2	1	1	2	1	5	5	5	5	4	5	5	4	4	4	4	4	4	4	5	5	5	5	3	2	2	2	2	3	3	2	2	3	4	5	5	5	5	5	5	5	39	24	10	5	24
4	26	2	2	2	1	1	2	2	4	4	4	4	2	2	2	3	2	3	3	4	4	4	4	3	4	3	3	2	2	2	1	2	2	1	2	1	4	3	3	3	3	3	3	2	24	16	6	2	18
5	30	2	3	2	1	1	2	2	5	5	5	5	4	4	4	4	4	4	4	4	4	5	4	4	4	4	1	1	1	1	2	2	2	2	2	2	4	4	4	4	4	4	4	4	32	20	8	4	16
6	28	2	3	1	1	1	2	2	4	4	4	5	4	4	3	2	3	4	3	3	3	4	4	4	4	4	2	2	1	2	1	2	2	3	2	1	4	4	4	4	4	2	2	3	27	20	4	3	18
7	28	2	1	2	1	2	1	2	5	5	5	5	2	2	2	4	4	5	2	2	2	4	5	4	5	5	3	2	2	1	1	2	2	2	3	2	3	3	4	4	4	3	3	3	27	18	6	3	20
8	26	2	3	1	1	1	1	1	5	5	5	5	4	3	2	2	2	3	3	4	4	4	4	4	4	4	3	3	2	2	2	3	3	3	3	2	5	5	4	4	4	3	3	3	31	22	6	3	26
9	32	2	1	2	1	2	2	2	5	5	5	5	4	3	3	3	4	3	3	3	3	3	4	4	4	3	3	3	2	2	2	2	2	3	2	2	4	4	4	4	4	4	4	4	32	20	8	4	23
10	27	2	3	2	1	1	2	1	5	5	5	5	5	5	4	4	4	4	4	4	4	4	5	5	5	5	4	4	4	4	4	4	4	4	4	4	5	5	4	5	5	5	5	5	39	24	10	5	40
11	22	1	1	2	1	1	2	1	5	5	4	4	5	4	4	5	4	5	3	5	4	4	5	5	5	5	3	3	2	3	2	3	3	3	4	3	5	5	5	5	5	4	4	4	37	25	8	4	29
12	37	3	3	2	2	2	2	1	5	5	5	5	5	5	4	4	4	4	3	4	4	5	4	5	5	5	4	4	3	3	4	4	4	3	3	4	4	2	4	4	4	4	4	4	30	18	8	4	36
13	36	3	3	2	2	2	2	2	4	4	4	5	4	5	4	5	5	5	5	5	5	4	5	5	5	5	4	3	3	3	3	4	4	3	3	3	4	5	5	5	5	5	4	5	38	24	9	5	33
14	20	1	1	3	1	1	2	2	5	4	5	5	4	4	4	4	5	4	3	4	5	5	5	5	5	5	4	3	4	3	4	4	4	3	4	3	5	5	5	5	5	5	5	4	39	25	10	4	36
15	31	2	3	2	1	2	2	2	5	4	4	5	5	5	4	4	4	5	5	5	5	5	5	4	5	4	4	4	3	3	3	4	4	4	4	3	4	5	4	4	4	3	4	4	32	21	7	4	36
16	29	2	1	3	1	2	2	1	5	5	5	5	4	4	4	4	4	5	4	5	4	5	5	5	4	5	3	2	1	1	1	2	2	2	2	1	5	3	4	4	4	4	4	4	32	20	8	4	17
17	31	2	3	1	1	1	1	2	5	5	5	5	4	3	3	3	2	5	4	5	3	4	4	4	5	5	3	3	2	3	3	3	3	2	3	2	4	4	4	4	4	4	4	3	31	20	8	3	27
18	22	1	3	3	1	1	2	2	5	3	4	5	4	3	4	3	3	3	4	5	5	4	5	5	5	5	4	3	2	3	1	4	4	2	2	3	5	4	3	4	4	5	5	4	34	20	10	4	28
19	31	2	3	3	1	1	2	2	5	5	5	5	5	5	4	3	3	4	4	4	4	4	4	4	4	4	4	3	4	4	4	4	4	4	4	4	5	5	5	5	5	5	5	5	40	25	10	5	39
20	29	2	3	1	1	1	1	2	5	4	5	5	3	3	3	3	3	4	3	4	3	3	4	4	2	3	2	2	2	2	2	1	2	2	2	2	3	4	4	4	4	4	3	3	29	19	7	3	19
21	31	2	3	2	1	1	2	1	5	5	4	5	4	3	3	3	3	4	3	4	3	3	4	4	3	3	3	2	1	1	1	2	1	2	2	1	4	4	4	4	4	3	3	3	29	20	6	3	16
22	22	1	3	2	1	1	2	2	5	5	5	5	4	4	3	3	4	4	4	4	4	4	3	3	4	4	3	3	3	3	3	4	3	4	4	3	5	5	5	5	5	5	5	5	40	25	10	5	33
23	30	2	1	3	1	1	2	1	5	4	4	4	5	4	5	4	4	4	4	5	3	4	4	4	3	3	2	2	1	2	2	2	2	2	2	2	4	3	2	2	2	2	1	1	17	13	3	1	19
24	32	2	3	2	1	1	2	1	5	4	5	5	5	5	4	4	5	5	4	5	5	5	5	5	5	5	4	3	3	3	3	3	3	3	3	3	5	5	5	5	5	4	5	5	39	25	9	5	31
25	33	2	3	2	1	1	1	1	5	5	5	5	5	3	2	3	2	3	4	5	5	5	4	4	4	4	3	2	2	2	2	3	2	2	2	2	4	3	3	3	3	2	2	2	22	16	4	2	22
26	29	2	4	2	1	1	2	2	5	5	4	5	5	4	5	4	4	5	4	5	5	5	5	4	5	4	4	4	4	4	4	4	4	3	3	3	5	5	5	4	5	5	5	5	39	24	10	5	37
27	32	2	3	1	1	1	1	2	5	5	5	5	3	3	3	3	3	5	3	4	3	4	4	4	5	4	2	2	2	2	3	3	3	3	3	3	5	4	4	5	4	3	3	3	31	22	6	3	26
28	31	2	3	2	1	1	2	1	3	5	5	5	5	5	5	4	4	5	2	3	3	4	5	5	5	4	3	3	2	3	3	3	3	2	2	2	4	4	4	4	4	3	4	4	31	20	7	4	26
29	32	2	3	2	2	2	2	2	5	3	5	5	4	4	4	4	4	3	4	4	4	4	5	4	4	5	2	3	1	1	2	2	2	2	2	2	4	4	4	4	4	3	3	3	29	20	6	3	19
30	33	2	3	2	1	2	2	2	5	5	4	5	4	4	5	5	5	4	4	5	4	5	5	5	5	5	1	1	2	2	1	1	1	2	1	2	5	5	5	5	5	5	5	5	40	25	10	5	14
31	40	3	3	3	1	2	2	2	5	5	5	5	5	5	5	5	5	5	3	5	4	5	5	5	5	5	4	4	3	3	3	3	3	3	3	2	5	5	5	5	5	5	5	5	40	25	10	5	31
32	29	2	3	2	1	2	2	2	5	5	5	5	5	5	5	5	4	5	3	4	5	5	5	5	5	5	4	4	3	3	3	4	3	4	4	3	5	4	4	4	4	5	5	5	36	21	10	5	35
33	38	3	3	2	1	2	2	2	5	5	5	5	3	2	1	4	4	2	1	3	2	4	4	4	5	5	4	2	2	3	2	3	3	3	3	2	2	3	2	2	3	2	3	3	20	12	5	3	27
34	29	2	3	2	2	1	1	2	5	4	5	5	4	4	3	2	2	4	2	2	3	3	4	5	5	3	3	2	2	2	3	3	3	2	3	3	5	4	4	4	4	4	5	2	32	21	9	2	26
35	25	2	3	3	1	1	1	1	4	4	4	5	3	3	3	4	3	5	3	4	3	3	5	4	4	3	2	2	1	1	1	2	2	2	1	1	4	2	4	4	4	3	4	3	28	18	7	3	15
36	31	2	3	3	1	1	2	1	5	5	5	5	4	3	3	3	4	3	3	4	4	5	5	5	5	5	4	3	3	3	3	3	2	3	4	3	4	4	4	4	4	3	3	4	30	20	6	4	31
37	23	1	3	3	1	1	2	2	4	4	4	4	4	2	3	2	2	3	2	4	3	4	3	3	3	3	2	2	2	2	2	2	3	3	3	2	4	4	3	3	4	4	5	4	31	18	9	4	23
38	27	2	3	2	1	1	1	2	5	4	5	5	3	5	3	4	4	5	3	4	4	5	5	5	5	5	4	4	3	3	4	4	3	4	4	3	5	5	5	5	5	4	5	5	39	25	9	5	36
39	30	2	3	3	1	1	2	2	5	4	5	5	1	1	1	1	1	4	3	4	5	4	5	5	5	3	3	3	1	1	1	2	2	2	2	1	4	4	4	4	4	2	2	2	26	20	4	2	18
40	38	3	1	3	1	2	2	2	5	4	5	4	4	3	3	3	4	4	3	4	4	4	4	5	5	3	4	4	4	3	4	4	4	4	3	4	4	2	4	4	4	3	2	4	27	18	5	4	38
41	28	2	4	2	1	1	2	1	5	5	3	5	5	5	5	4	4	5	3	4	3	4	5	5	5	5	3	3	2	2	3	3	2	3	3	2	5	5	4	5	5	5	5	4	38	24	10	4	26
42	27	2	3	1	2	1	2	2	5	5	5	3	4	4	3	2	4	4	4	5	4	3	5	5	5	5	2	2	2	2	2	2	2	3	3	2	5	5	4	4	4	4	3	4	33	22	7	4	22
43	32	2	3	2	1	1	2	1	5	4	5	4	3	2	1	3	2	3	3	4	3	4	5	4	5	4	3	2	3	2	2	2	3	2	2	2	5	4	4	4	5	3	4	3	32	22	7	3	23
44	23	1	1	1	1	2	1	2	5	5	5	5	5	5	5	5	5	5	3	5	4	5	5	5	5	5	4	4	3	3	2	3	2	2	2	2	4	5	5	5	5	4	5	5	38	24	9	5	27
45	24	1	2	2	1	1	2	2	5	5	5	5	2	2	2	2	1	3	1	4	4	5	4	5	4	3	4	3	1	3	3	2	3	3	3	3	4	4	4	2	2	1	1	1	19	16	2	1	28
46	31	2	3	3	1	2	1	1	5	3	4	5	2	4	3	3	3	4	4	2	1	4	5	5	5	5	3	2	2	3	3	3	3	3	3	3	4	4	4	4	3	4	4	3	30	19	8	3	28
47	31	2	3	2	1	2	2	2	4	4	4	4	2	2	2	2	3	4	4	4	4	4	4	4	4	4	2	2	3	3	3	2	3	2	2	3	3	4	4	4	4	3	3	3	28	19	6	3	25
48	28	2	3	2	1	1	1	1	4	5	4	5	4	4	3	3	4	3	4	4	4	4	4	4	4	4	3	2	2	3	3	3	3	3	3	2	4	4	4	4	4	4	4	4	32	20	8	4	27
49	28	2	2	2	1	1	2	1	5	5	5	5	4	4	3	5	3	4	5	5	5	4	5	5	5	5	4	2	1	2	1	2	2	2	2	2	5	5	5	5	4	4	5	5	38	24	9	5	20
50	32	2	4	2	1	1	2	2	5	5	5	5	5	5	4	4	4	4	3	5	5	5	4	5	5	5	3	3	2	3	3	3	3	3	3	3	5	5	5	5	5	5	5	4	39	25	10	4	29
51	30	2	1	2	1	1	2	2	5	5	5	5	3	3	2	3	4	2	2	3	4	4	5	5	5	4	2	2	2	2	2	3	3	3	3	3	4	4	4	4	4	3	4	4	31	20	7	4	25
52	31	2	3	2	1	2	2	1	5	5	5	5	4	3	2	4	4	4	4	4	4	4	5	5	5	5	2	3	2	2	2	3	3	3	3	3	4	4	4	4	4	4	3	4	31	20	7	4	26
53	26	2	1	1	1	2	2	2	5	5	5	5	5	5	5	4	3	5	5	5	5	5	5	4	5	3	4	4	3	3	3	4	3	4	4	3	5	5	5	5	5	5	5	5	40	25	10	5	35
54	29	2	3	2	1	2	2	2	5	5	5	5	4	4	4	4	4	3	5	5	5	4	4	4	4	5	3	3	2	3	2	3	3	3	3	2	4	4	4	4	4	3	3	4	30	20	6	4	27
55	37	3	3	2	2	1	2	2	5	4	5	5	5	3	3	5	5	5	4	5	5	5	5	5	5	5	4	3	2	3	3	4	3	3	3	3	4	4	4	4	5	4	4	4	33	21	8	4	31
56	27	2	3	3	1	1	2	2	5	5	5	5	2	2	2	3	3	4	3	4	3	4	4	4	4	4	3	2	2	2	2	2	2	2	2	2	4	4	4	4	4	4	4	4	32	20	8	4	21
57	36	3	1	2	1	2	2	2	4	4	4	4	3	3	3	3	4	4	4	4	4	4	4	4	4	4	3	2	4	3	3	3	3	3	3	2	4	4	3	4	4	2	2	4	27	19	4	4	29
58	27	2	2	1	1	1	2	2	4	4	4	5	3	3	3	3	3	2	2	1	2	1	2	2	2	1	1	1	1	1	2	2	2	3	3	1	5	5	4	4	4	4	4	4	34	22	8	4	17
59	31	2	3	2	1	1	1	2	5	5	5	5	3	3	3	4	3	4	4	4	4	4	4	4	4	4	4	3	3	2	2	3	3	2	3	2	4	4	5	4	4	4	5	4	34	21	9	4	27
60	29	2	2	1	1	2	2	2	4	4	4	4	4	4	4	4	4	4	4	4	4	4	4	3	4	3	2	2	3	2	3	2	4	2	3	3	2	4	3	3	4	3	3	3	25	16	6	3	26
61	30	2	1	1	1	1	1	2	5	4	4	5	4	4	3	4	3	4	3	3	3	3	4	4	4	4	3	3	2	2	3	3	2	3	2	2	4	4	4	3	4	3	3	3	28	19	6	3	25
62	28	2	3	2	2	1	2	1	5	5	5	5	4	4	3	3	3	4	3	4	4	4	4	4	5	5	4	3	3	3	2	3	3	3	4	3	5	4	4	5	5	4	5	4	36	23	9	4	31
63	32	2	3	3	1	1	2	2	5	5	5	5	3	5	4	4	2	4	2	5	2	5	5	5	5	5	3	4	2	2	2	2	4	2	3	1	3	4	3	3	4	4	4	2	27	17	8	2	25
64	30	2	3	2	1	1	1	2	5	5	5	4	3	4	4	3	3	4	4	4	4	4	4	4	4	4	3	3	2	2	2	3	3	3	3	2	5	5	4	4	5	5	5	5	38	23	10	5	26
65	29	2	3	3	1	1	2	2	5	5	5	5	3	3	3	3	3	3	4	4	4	4	5	5	5	5	2	3	1	2	2	2	2	2	2	1	4	4	3	3	3	2	3	2	24	17	5	2	19
66	29	2	3	2	1	1	2	2	5	4	4	5	4	2	2	2	2	3	4	4	4	4	5	5	5	4	2	2	2	2	2	2	2	2	2	1	2	4	4	4	4	3	3	3	27	18	6	3	19
67	24	1	3	2	1	1	1	1	4	4	4	4	3	4	1	2	2	5	3	4	4	1	4	4	3	4	3	2	1	3	2	1	2	1	2	3	1	3	4	3	3	4	2	3	23	14	6	3	20
68	35	3	3	2	1	2	2	2	5	5	5	5	5	5	5	4	4	4	4	5	5	5	5	5	5	5	4	4	4	4	4	4	4	4	4	4	5	5	5	5	5	5	5	5	40	25	10	5	40
69	36	3	3	2	1	1	2	2	4	4	4	4	2	3	3	3	3	2	3	3	3	3	4	4	4	3	3	3	3	3	3	3	2	3	2	2	3	3	3	3	3	3	3	3	24	15	6	3	27
70	26	2	3	2	1	1	2	2	5	5	5	5	4	3	3	1	2	1	3	4	4	3	5	5	5	3	2	1	1	1	1	2	1	2	2	1	5	4	4	5	3	3	3	2	29	21	6	2	14
71	31	2	3	2	1	1	1	1	5	4	5	5	2	2	4	2	2	4	3	3	3	3	4	5	5	5	3	3	3	3	2	2	3	3	3	1	4	4	4	4	4	2	4	2	28	20	6	2	26
72	28	2	3	2	1	1	1	2	5	5	5	5	5	5	3	3	3	3	3	3	3	4	4	4	4	4	4	3	3	3	3	3	4	3	3	2	4	5	5	5	5	4	5	5	38	24	9	5	31
73	32	2	3	2	1	2	2	1	5	5	5	5	4	4	5	4	4	5	4	5	4	5	5	5	4	4	3	2	3	2	2	4	3	3	3	2	5	5	5	5	5	5	5	4	39	25	10	4	27
74	36	3	1	1	2	2	2	1	3	4	4	4	4	4	4	4	4	4	3	3	3	4	4	4	4	4	3	1	1	3	3	3	3	3	3	2	3	3	2	2	2	4	3	4	23	12	7	4	25
75	23	1	3	2	2	1	2	2	5	5	5	5	5	5	5	5	5	5	4	5	4	5	5	5	5	5	4	4	3	4	4	4	3	4	4	3	4	4	4	5	4	5	5	5	36	21	10	5	37
76	27	2	3	3	1	1	2	2	5	2	5	3	1	3	1	1	1	3	3	5	3	3	2	5	5	5	1	1	1	1	1	2	3	2	3	2	1	5	1	3	2	1	1	1	15	12	2	1	17
77	26	2	3	2	1	1	2	1	5	5	5	5	2	2	2	2	2	5	2	3	3	3	5	5	5	3	4	2	3	3	2	2	2	3	3	2	4	4	4	3	3	3	3	3	27	18	6	3	26
78	25	2	3	2	1	1	2	1	5	5	5	5	4	3	1	3	3	1	3	5	5	5	5	5	5	5	4	4	3	4	4	4	4	4	4	4	4	5	5	5	5	4	2	3	33	24	6	3	39
79	25	2	3	3	1	1	2	2	5	5	3	5	4	3	3	3	4	5	4	5	4	5	5	5	5	5	3	2	1	4	3	3	3	4	4	4	3	4	4	4	4	3	3	3	28	19	6	3	31
80	28	2	3	2	1	1	2	2	5	5	3	5	3	3	3	3	3	4	3	2	3	4	5	4	3	3	3	3	2	3	2	3	3	3	3	2	4	3	4	4	3	4	4	2	28	18	8	2	27
81	18	1	1	1	1	1	2	2	4	4	3	5	2	2	3	2	4	2	1	2	5	4	4	5	5	3	3	2	2	2	2	3	2	3	2	2	3	4	2	2	3	4	1	4	23	14	5	4	23
82	22	1	3	2	1	1	1	2	4	5	5	5	3	2	1	2	3	4	2	3	2	4	5	5	5	3	3	2	2	3	3	2	2	3	3	3	4	4	4	2	3	3	3	3	26	17	6	3	26
83	33	2	3	2	1	2	2	1	5	5	5	5	3	5	5	4	5	5	5	1	2	4	5	5	5	5	4	3	4	4	2	3	4	1	2	2	4	5	3	4	5	2	3	2	28	21	5	2	29
84	29	2	1	3	1	1	2	2	5	5	3	5	2	3	3	4	4	4	2	4	3	3	5	5	5	5	3	3	2	2	2	3	3	2	3	2	4	2	3	3	3	3	2	2	22	15	5	2	25
85	28	2	3	2	1	1	2	1	5	5	5	5	4	5	5	4	4	5	3	4	4	4	5	5	5	4	3	3	2	2	2	3	3	2	2	2	4	4	4	3	4	3	3	3	28	19	6	3	24
86	35	3	2	3	1	1	2	2	5	5	5	5	5	4	3	4	4	4	3	5	3	5	5	5	5	3	3	2	1	2	2	2	2	3	3	3	4	4	4	4	2	3	3	2	26	18	6	2	23
87	37	3	3	2	1	2	2	1	4	4	4	4	4	4	4	4	4	4	4	4	4	4	4	4	4	4	3	3	2	2	2	3	3	2	2	2	4	4	4	4	4	4	3	4	31	20	7	4	24
88	33	2	2	2	1	2	2	1	5	5	5	5	5	5	5	4	5	3	5	5	4	4	5	3	3	3	4	2	3	2	3	4	3	3	3	2	3	1	4	4	1	1	3	3	20	13	4	3	29
89	27	2	3	3	1	2	2	2	5	4	5	5	5	5	5	5	5	4	5	5	5	5	5	5	5	5	2	2	2	2	2	2	2	2	2	1	4	4	4	4	4	4	4	3	31	20	8	3	19
90	30	2	1	2	1	2	2	1	5	5	5	5	3	4	3	3	5	4	5	4	4	5	5	5	4	5	3	1	1	1	1	2	1	2	2	1	5	5	5	4	4	1	3	3	30	23	4	3	15
91	28	2	3	2	1	1	2	2	5	4	4	4	3	3	3	3	3	3	4	5	4	4	4	3	3	4	2	2	3	3	2	3	3	3	3	2	5	4	4	4	3	3	3	2	28	20	6	2	26
92	35	3	2	3	2	2	2	2	5	5	4	5	1	1	1	4	1	1	1	4	4	1	1	1	1	2	2	2	1	2	2	1	1	1	1	2	3	3	3	3	3	2	2	3	22	15	4	3	15
93	30	2	4	3	1	1	2	2	5	5	5	5	4	4	3	3	3	5	3	4	4	4	5	5	5	4	4	1	3	3	2	4	3	3	2	3	5	4	5	5	5	5	5	5	39	24	10	5	28
94	32	2	1	3	1	2	2	2	5	5	5	5	5	5	5	5	5	5	5	5	5	5	5	5	5	5	4	4	3	3	3	3	3	3	3	3	5	5	5	5	5	5	5	5	40	25	10	5	32
95	35	3	2	2	1	2	2	2	4	4	4	4	3	3	4	3	4	4	4	4	4	4	4	4	3	4	2	2	2	2	2	2	3	3	3	2	4	3	4	4	3	3	4	3	28	18	7	3	23
96	31	2	3	2	1	1	2	1	5	5	5	5	4	4	2	3	3	4	3	3	4	5	4	4	5	3	4	4	3	3	3	4	3	4	4	4	5	4	4	4	5	5	5	4	36	22	10	4	36
97	26	2	3	2	1	1	2	2	5	5	5	5	4	3	3	4	3	4	4	5	4	4	5	5	4	4	2	2	2	2	2	4	2	2	2	2	5	4	5	5	4	5	5	3	36	23	10	3	22
98	28	2	3	2	1	1	2	2	5	4	4	5	3	3	2	2	2	3	2	4	4	4	4	4	4	3	3	2	2	1	2	4	3	2	2	1	3	5	3	4	4	4	4	2	29	19	8	2	22
99	34	2	2	2	2	2	1	1	4	4	4	4	4	3	3	4	4	4	3	4	3	4	4	4	4	4	3	3	2	3	2	4	3	3	3	3	4	3	4	2	2	3	4	3	25	15	7	3	29
100	41	3	2	2	2	2	2	2	4	4	4	4	4	4	4	4	4	4	4	4	4	4	4	4	4	4	3	3	3	3	3	3	3	3	3	4	4	4	4	4	4	4	4	4	32	20	8	4	31
101	26	2	3	3	1	1	2	2	4	4	4	4	2	2	2	2	3	3	1	3	2	4	4	3	3	3	3	1	2	2	3	1	1	2	3	2	3	2	2	4	4	4	4	3	26	15	8	3	20
102	27	2	3	2	1	1	2	2	4	4	4	4	3	3	3	3	3	3	3	3	3	4	3	3	3	4	2	2	1	1	2	2	2	2	2	2	2	2	2	2	2	2	2	2	16	10	4	2	18
103	32	2	3	2	1	1	2	2	5	5	4	4	4	4	4	3	4	4	4	4	4	4	4	4	4	4	3	3	2	3	2	3	3	3	3	3	5	5	5	4	4	4	4	4	35	23	8	4	28
104	28	2	3	3	1	1	1	1	5	5	5	5	3	4	3	3	4	5	3	5	4	4	4	5	5	5	4	2	3	3	2	3	3	3	3	2	5	4	4	5	5	4	4	4	35	23	8	4	28
105	29	2	3	3	1	1	2	2	4	5	4	4	3	3	3	3	3	3	3	4	4	4	4	3	4	3	3	2	3	3	2	3	3	2	3	3	5	4	4	4	4	4	4	4	33	21	8	4	27
106	32	2	4	2	1	1	2	2	4	4	4	4	3	3	3	3	3	4	4	4	4	4	4	4	5	5	3	3	3	3	3	3	3	3	3	3	5	5	5	4	4	3	4	4	34	23	7	4	30
107	24	1	2	1	1	1	2	2	4	4	5	5	3	3	3	3	3	3	3	3	3	4	4	4	3	4	2	2	2	2	2	2	2	2	2	1	4	3	4	3	4	4	4	3	29	18	8	3	19
108	27	2	3	3	1	1	2	1	5	5	5	5	5	5	5	5	5	5	5	5	5	5	5	5	5	5	3	3	3	3	3	3	3	3	3	3	5	5	5	5	5	5	5	5	40	25	10	5	30
109	27	2	3	2	1	1	1	2	5	4	4	5	5	3	3	3	3	4	3	5	5	5	5	5	5	5	3	4	2	2	2	3	3	2	3	3	5	5	5	5	5	3	3	3	34	25	6	3	27
110	33	2	3	2	2	1	2	2	5	5	5	5	3	4	4	3	3	3	2	3	3	4	4	4	4	3	4	3	2	2	2	2	2	2	3	2	4	5	5	5	5	4	5	4	37	24	9	4	24
111	32	2	3	3	1	2	2	1	5	4	4	4	4	3	3	3	3	3	4	4	4	4	4	4	4	4	3	3	2	2	2	2	2	2	2	2	4	4	4	4	4	4	4	4	32	20	8	4	22
112	28	2	3	2	1	1	2	2	5	5	4	5	4	3	3	3	3	4	4	4	4	4	4	4	4	4	2	2	2	2	2	2	2	2	2	2	4	4	4	4	4	4	4	4	32	20	8	4	20
113	25	2	3	2	1	1	2	2	5	4	4	5	5	5	3	4	3	3	3	3	4	4	5	5	5	3	3	2	3	2	2	2	2	2	2	2	4	4	4	4	4	4	4	4	32	20	8	4	22
114	30	2	3	2	1	1	2	1	5	5	5	5	3	3	3	4	4	5	3	3	4	5	5	5	5	5	2	2	3	3	3	3	3	3	3	2	5	5	5	5	4	4	4	4	36	24	8	4	27
115	30	2	3	3	1	1	2	2	5	5	5	5	3	3	3	3	4	4	3	4	4	4	4	4	3	3	3	2	1	1	1	2	2	2	2	1	4	4	4	4	4	4	4	4	32	20	8	4	17
116	36	3	2	2	1	2	2	1	5	5	5	5	5	5	5	5	5	5	5	5	3	5	5	5	5	5	4	4	3	3	3	3	3	3	3	2	5	5	5	5	5	5	5	5	40	25	10	5	31
117	31	2	4	2	1	1	2	2	5	5	5	4	4	3	3	3	4	5	3	4	4	5	5	5	5	5	4	3	3	3	3	3	3	2	3	2	4	2	5	3	4	4	4	3	29	18	8	3	29
118	37	3	3	3	1	1	2	2	4	4	4	3	2	2	3	4	3	4	3	3	3	4	4	4	4	4	4	2	1	2	1	2	2	2	2	2	4	4	4	4	4	3	3	3	29	20	6	3	20
119	36	3	3	2	1	1	2	2	5	5	3	5	4	4	4	4	4	4	3	1	5	5	5	5	4	5	4	4	4	3	3	4	4	4	3	3	5	4	4	3	3	4	5	4	32	19	9	4	36
120	31	2	2	2	1	1	1	2	4	4	4	4	4	4	4	4	4	4	4	4	4	4	4	4	4	4	4	3	3	3	4	3	4	4	4	4	4	4	5	5	4	4	5	5	36	22	9	5	36
121	33	2	2	1	2	1	2	2	4	4	5	4	4	5	4	3	4	4	3	4	4	4	4	4	4	4	3	2	2	3	2	3	3	3	2	2	4	3	4	3	3	3	4	3	27	17	7	3	25
122	25	2	2	3	1	1	2	2	4	3	4	5	3	4	4	3	3	4	3	3	3	4	4	4	4	4	2	2	1	2	2	2	2	2	1	1	4	3	4	4	3	2	2	2	24	18	4	2	17
123	28	2	3	2	1	1	2	2	5	4	4	5	3	4	3	3	3	4	2	2	3	4	4	4	4	3	3	4	3	2	3	3	2	2	2	2	4	4	4	4	4	4	4	4	32	20	8	4	26
124	26	2	3	2	1	1	2	2	5	5	5	5	3	3	3	3	3	4	3	5	5	5	5	5	5	5	4	4	3	3	3	3	3	4	4	3	4	4	4	4	4	4	4	4	32	20	8	4	34
125	28	2	1	1	1	1	2	2	4	4	4	5	4	4	4	4	4	4	4	4	4	4	4	4	4	4	2	2	2	2	2	2	3	2	3	2	4	5	2	4	4	2	3	3	27	19	5	3	22
126	26	2	3	2	1	1	2	2	5	5	5	5	4	5	4	4	4	5	5	4	4	4	4	4	4	4	3	3	2	3	1	2	2	3	3	2	5	5	5	5	5	5	5	5	40	25	10	5	24
127	36	3	4	2	1	1	2	2	4	4	3	4	3	3	3	3	3	3	3	4	3	4	3	4	4	4	3	3	3	3	3	3	3	3	3	3	4	4	4	3	3	3	3	3	27	18	6	3	30
128	26	2	3	2	1	1	2	1	5	5	5	5	4	3	4	3	3	4	2	4	4	4	4	4	4	4	3	3	4	4	4	4	4	3	4	4	5	5	5	5	5	5	5	5	40	25	10	5	37
129	30	2	3	2	1	1	2	1	4	4	4	4	4	3	4	2	2	4	2	4	4	4	5	4	4	4	2	2	2	2	2	2	2	3	3	2	4	4	4	4	4	3	4	3	30	20	7	3	22
130	34	2	3	2	1	2	2	2	4	4	4	5	4	4	3	4	4	4	5	5	5	5	5	5	5	5	3	3	2	3	2	3	4	4	4	2	2	1	4	2	4	3	3	3	22	13	6	3	30
131	26	2	3	2	1	1	2	2	5	5	5	5	5	4	3	3	4	4	4	4	4	4	4	4	4	4	3	2	3	3	3	3	3	3	3	3	5	4	4	4	4	3	3	3	30	21	6	3	29
132	34	2	4	2	1	2	2	2	5	5	5	5	5	5	5	5	5	5	3	5	5	5	5	5	5	5	4	4	3	4	4	4	4	4	4	2	5	5	5	5	5	5	5	5	40	25	10	5	37
133	35	3	3	2	1	2	2	2	5	5	5	5	5	5	5	5	5	5	5	5	5	5	5	5	5	5	4	3	3	4	3	4	4	4	4	3	5	5	4	5	5	5	5	5	39	24	10	5	36
134	27	2	3	2	1	1	2	2	5	5	5	5	5	5	5	5	5	5	4	5	5	5	5	5	5	5	4	3	3	3	4	3	3	3	3	3	5	5	5	5	5	5	5	5	40	25	10	5	32
135	31	2	3	2	1	2	2	2	5	5	5	5	5	4	5	5	5	5	5	5	5	4	5	5	5	5	4	3	3	3	3	4	3	3	3	3	4	4	4	4	4	4	4	4	32	20	8	4	32
136	23	1	3	1	1	1	2	2	4	4	4	4	3	3	3	3	3	4	3	4	4	4	4	4	4	4	4	2	2	2	2	2	2	2	2	2	4	3	4	3	3	2	3	3	25	17	5	3	22
137	27	2	2	2	1	1	2	2	4	4	5	5	2	2	2	2	2	2	2	3	3	2	5	5	5	3	2	2	1	2	2	2	2	2	2	1	4	4	4	3	2	5	5	4	31	17	10	4	18
138	36	3	3	2	1	2	2	2	4	4	5	5	4	2	4	3	4	4	4	5	5	4	5	5	5	4	4	3	2	3	3	3	4	3	3	3	4	4	4	3	3	4	4	4	30	18	8	4	31
139	32	2	3	2	1	2	2	1	5	3	5	5	4	4	4	4	4	4	4	5	4	4	4	5	5	4	3	2	2	2	2	3	2	2	3	2	4	3	4	3	4	4	2	3	27	18	6	3	23
140	27	2	3	2	1	1	1	2	5	4	4	5	3	3	4	3	2	3	2	3	3	4	4	4	4	4	2	2	1	2	2	3	1	2	2	2	4	3	2	3	3	4	3	3	25	15	7	3	19
141	26	2	3	2	1	1	2	2	5	5	3	5	4	4	4	3	4	4	3	4	4	4	5	5	5	5	1	2	2	2	2	2	2	3	3	2	5	5	5	5	5	5	5	5	40	25	10	5	21
142	34	2	2	2	1	2	2	2	4	5	4	5	5	5	4	4	5	5	4	5	5	5	5	5	3	3	3	4	3	4	3	4	4	4	4	4	5	5	5	5	5	5	5	5	40	25	10	5	37
143	32	2	3	1	1	2	2	2	5	5	5	5	4	4	4	5	4	5	3	5	5	5	5	5	5	5	4	4	4	4	4	4	4	4	4	4	5	5	5	5	5	5	5	5	40	25	10	5	40
144	25	2	1	2	1	1	1	2	5	5	4	5	3	3	3	3	5	5	4	5	5	4	5	5	5	5	4	4	3	4	3	4	4	3	4	4	4	4	4	4	4	4	4	4	32	20	8	4	37
145	29	2	4	1	1	1	2	1	5	5	5	5	5	3	3	4	3	4	4	4	5	4	3	5	5	5	4	3	2	3	4	4	4	4	4	3	5	5	5	5	5	5	4	4	38	25	9	4	35
146	31	2	4	2	1	1	1	2	5	5	5	4	3	5	3	3	4	3	3	5	3	4	5	5	5	4	3	3	2	3	2	3	3	3	3	1	4	4	4	4	4	4	4	4	32	20	8	4	26
147	24	1	3	3	1	1	2	1	5	5	5	5	4	4	3	4	4	4	3	4	4	5	3	4	4	4	3	1	1	2	3	4	2	3	4	3	4	4	5	4	4	5	5	5	36	21	10	5	26
148	34	2	4	2	1	2	1	2	4	4	4	4	4	4	3	3	3	3	4	4	4	4	4	4	4	4	4	4	3	3	3	3	3	3	3	2	4	4	4	4	4	4	3	3	30	20	7	3	31
149	34	2	3	2	1	2	1	1	5	5	5	5	5	5	5	3	3	3	4	5	3	5	5	5	5	5	4	3	3	3	3	4	4	4	4	3	5	4	4	4	5	5	5	5	37	22	10	5	35
150	23	1	3	3	1	1	2	2	4	4	4	4	3	3	3	3	3	3	4	4	3	4	4	4	4	4	3	1	1	1	1	2	1	1	1	1	3	4	4	3	3	2	3	3	25	17	5	3	13
151	33	2	3	2	1	1	1	2	5	5	5	5	5	5	3	2	2	4	5	4	4	5	3	4	4	3	3	3	2	2	2	3	3	3	2	3	5	5	5	5	5	5	3	4	37	25	8	4	26
152	27	2	3	2	1	1	2	2	5	5	4	4	4	3	3	3	3	4	3	4	4	4	4	4	4	4	2	1	1	1	2	1	2	2	2	2	5	5	5	5	5	5	5	5	40	25	10	5	16
153	30	2	3	1	1	1	2	2	5	5	5	5	5	5	5	5	5	5	5	5	5	5	5	5	5	5	3	2	2	2	2	2	2	2	2	2	5	4	4	5	5	4	4	4	35	23	8	4	21
154	28	2	3	2	1	1	2	1	5	5	5	5	4	4	4	3	3	3	3	4	4	4	4	4	5	5	4	3	3	3	3	3	3	3	3	3	4	4	4	4	4	5	5	5	35	20	10	5	31
155	30	2	3	2	1	1	2	1	5	4	5	4	3	3	3	3	3	3	3	4	3	3	4	4	3	3	3	2	2	2	2	3	2	1	2	1	2	4	3	3	3	3	3	2	23	15	6	2	20
156	30	2	3	2	1	2	2	2	5	4	4	5	3	3	4	4	4	4	3	4	4	4	4	4	4	4	1	2	1	1	1	2	1	1	1	1	1	4	2	2	2	3	1	1	16	11	4	1	12
157	27	2	1	3	1	1	2	1	5	5	5	5	4	4	3	2	2	5	2	3	4	4	4	5	5	5	2	3	3	3	3	3	3	3	3	3	5	5	5	5	5	4	4	4	37	25	8	4	29
158	25	2	3	2	1	1	2	2	5	5	5	5	5	4	5	4	3	4	4	5	5	5	5	4	5	5	4	4	3	2	2	3	2	2	3	2	5	5	5	4	4	3	3	3	32	23	6	3	27
159	28	2	3	3	1	1	2	2	5	5	4	5	2	2	2	2	2	4	2	4	4	4	4	4	4	4	4	2	2	2	2	4	3	2	3	3	4	5	4	4	4	5	5	4	35	21	10	4	27
160	35	3	3	1	1	1	2	1	5	5	5	5	4	5	3	3	3	4	3	5	5	5	5	5	5	5	4	3	3	3	3	4	4	4	4	3	4	4	4	4	4	3	4	3	30	20	7	3	35
161	34	2	3	1	1	1	2	2	5	5	5	5	5	5	5	5	5	5	5	5	5	5	5	5	5	5	4	4	4	4	4	4	4	4	4	4	5	5	5	5	5	5	5	5	40	25	10	5	40
162	27	2	3	2	2	1	2	2	5	4	5	5	2	3	1	1	2	4	3	4	4	4	4	3	4	4	3	3	3	3	2	3	3	3	3	2	5	5	5	5	5	5	5	5	40	25	10	5	28
163	33	2	2	1	1	1	1	2	5	5	5	5	3	3	3	3	3	4	5	5	5	5	4	4	4	4	4	3	3	3	3	4	3	2	3	2	4	4	3	4	4	3	3	3	28	19	6	3	30
164	27	2	3	2	1	2	2	1	5	4	5	4	5	5	5	4	5	5	5	5	5	5	5	5	5	5	2	1	2	3	3	3	2	3	3	3	4	4	4	3	3	3	3	3	27	18	6	3	25
165	31	2	2	1	1	2	2	2	4	4	5	5	4	3	3	3	4	4	4	4	4	4	5	4	3	4	2	2	2	1	2	2	2	2	2	1	4	4	4	4	4	4	3	4	31	20	7	4	18
166	31	2	3	2	1	1	1	2	5	5	5	5	5	5	5	5	5	5	4	4	4	4	5	5	5	4	2	2	3	2	2	3	3	3	3	2	5	5	5	5	5	5	5	5	40	25	10	5	25
167	28	2	3	2	1	1	2	2	5	5	5	5	3	3	3	3	3	4	3	3	4	4	5	5	5	4	3	3	2	2	2	2	3	3	3	2	5	5	4	5	5	4	4	4	36	24	8	4	25
168	34	2	2	2	1	2	2	2	4	5	5	5	4	3	3	3	4	4	4	5	4	4	5	5	5	4	2	2	2	3	2	3	3	3	3	2	4	4	4	3	4	3	3	4	29	19	6	4	25
169	29	2	2	1	1	2	2	2	5	5	5	5	5	5	5	3	4	5	4	4	3	4	5	5	3	5	3	2	2	2	2	2	2	2	2	2	4	4	4	4	4	4	4	4	32	20	8	4	21
170	30	2	3	2	1	1	2	2	5	5	4	5	2	2	2	2	2	3	2	4	4	4	5	4	3	3	3	3	3	2	2	3	2	3	3	2	5	5	4	5	4	5	4	4	36	23	9	4	26
171	36	3	3	2	1	1	2	1	5	5	5	5	4	3	2	2	2	5	5	5	5	5	5	5	5	5	4	4	4	4	4	4	4	4	4	4	5	5	5	5	5	5	5	5	40	25	10	5	40
172	30	2	3	3	1	1	2	2	5	5	4	5	5	5	5	5	4	5	5	5	5	5	5	5	4	5	4	2	3	3	3	4	4	4	4	3	5	5	5	5	5	5	5	5	40	25	10	5	34
173	28	2	3	1	1	1	2	1	5	5	5	5	3	3	3	3	3	3	3	4	4	5	4	4	3	4	3	1	3	3	2	3	3	3	2	3	4	5	5	4	4	4	4	4	34	22	8	4	26
174	30	2	3	2	1	2	2	2	5	5	5	5	4	4	4	4	3	4	4	5	5	4	5	4	4	5	4	3	3	4	3	3	4	3	3	4	5	5	4	4	4	3	3	4	32	22	6	4	34
175	27	2	3	1	1	1	2	2	4	4	4	5	4	3	4	3	3	3	4	4	3	4	4	4	4	4	3	2	2	2	2	3	3	2	3	2	4	4	4	3	3	3	3	3	27	18	6	3	24
176	27	2	3	2	1	1	1	2	4	5	4	4	4	4	4	2	2	3	3	3	3	3	5	4	3	3	3	2	2	2	2	3	3	3	4	2	4	3	4	4	4	4	3	3	29	19	7	3	26
177	25	2	3	2	1	1	2	2	5	5	5	5	4	4	3	3	3	4	3	4	4	4	4	4	4	4	3	1	2	2	3	3	3	3	3	3	3	3	3	3	4	4	4	4	28	16	8	4	26
178	28	2	4	2	1	1	2	2	5	5	5	5	4	3	4	3	3	4	4	4	4	4	4	5	4	3	3	2	2	3	2	3	3	3	3	2	5	4	5	5	4	4	4	4	35	23	8	4	26
179	31	2	3	3	1	1	2	2	5	5	5	5	4	5	4	4	4	5	4	5	5	4	4	5	5	4	4	4	3	3	3	4	4	4	4	4	5	5	5	5	5	4	5	5	39	25	9	5	37
180	30	2	2	2	1	1	2	1	5	5	5	5	4	3	3	3	4	4	4	5	5	5	4	4	5	5	4	4	3	4	3	4	4	3	3	3	5	5	5	5	4	4	4	4	36	24	8	4	35
181	33	2	2	3	1	2	2	2	5	5	5	5	5	3	5	3	5	5	5	5	5	5	5	5	5	5	4	4	4	4	4	4	4	4	4	4	5	5	5	5	5	5	5	5	40	25	10	5	40
182	32	2	2	2	1	2	2	2	5	5	5	5	4	3	3	3	4	3	3	3	4	4	4	4	4	4	2	3	2	2	2	2	2	2	3	2	4	4	2	3	4	4	3	3	27	17	7	3	22
183	30	2	4	2	1	1	2	2	5	5	5	5	4	5	5	4	4	5	5	5	4	5	5	5	5	5	3	4	3	3	3	4	4	4	4	4	5	5	4	5	5	5	5	5	39	24	10	5	36
184	38	3	3	2	1	1	1	2	5	5	5	5	4	4	3	3	3	4	3	4	4	4	5	4	4	4	3	3	3	2	2	3	3	3	3	3	4	3	4	4	4	3	3	3	28	19	6	3	28
185	33	2	2	1	2	1	2	1	4	4	4	4	4	4	4	4	4	5	4	4	3	4	4	4	4	4	2	1	1	3	2	2	2	3	3	2	4	4	5	5	5	4	5	4	36	23	9	4	21
186	31	2	3	2	1	2	2	2	4	5	4	4	4	4	4	4	3	4	2	3	3	4	4	4	4	4	3	2	1	2	2	2	2	2	2	2	2	2	3	3	3	3	3	3	22	13	6	3	20
187	35	3	2	2	1	2	2	2	5	5	2	5	3	2	2	2	2	4	4	4	3	4	5	5	3	5	4	4	4	4	4	4	4	4	4	4	3	3	2	4	4	4	5	5	30	16	9	5	40
188	29	2	3	2	1	1	2	2	5	4	4	5	4	3	3	3	4	4	3	4	3	4	4	5	5	3	3	3	2	3	2	4	3	3	4	2	4	4	3	3	3	4	3	4	28	17	7	4	29
189	28	2	3	2	1	1	2	1	5	5	5	5	5	4	5	4	4	4	4	4	5	5	5	5	5	4	4	4	3	3	3	4	4	3	4	3	5	5	4	4	4	5	5	4	36	22	10	4	35
190	35	3	3	2	1	1	2	1	5	5	5	5	5	5	5	4	5	5	5	5	5	5	5	5	5	4	4	3	4	4	3	4	4	4	3	3	4	5	4	4	4	5	4	5	35	21	9	5	36
191	34	2	3	1	1	1	2	2	4	4	4	4	4	4	4	4	4	4	4	4	4	4	4	4	4	4	2	2	2	3	4	4	4	4	4	3	5	5	5	5	5	4	4	4	37	25	8	4	32
192	35	3	3	3	1	2	2	1	5	5	4	5	4	3	4	4	4	5	4	5	5	5	4	4	4	3	3	2	1	2	1	2	2	2	2	2	4	4	4	4	4	3	3	4	30	20	6	4	19
193	39	3	3	3	1	2	2	1	5	5	5	5	4	5	4	4	4	4	4	5	5	5	5	5	5	5	4	3	3	4	3	4	3	3	4	3	4	4	4	4	5	4	4	4	33	21	8	4	34
194	27	2	2	1	1	1	1	2	4	4	4	5	4	4	4	4	4	4	4	4	4	5	5	4	4	4	4	3	1	1	2	2	2	3	2	2	4	4	5	4	4	4	4	4	33	21	8	4	22
195	35	3	1	2	1	1	2	2	5	5	5	5	4	4	4	4	4	4	4	4	4	4	4	4	4	4	4	2	2	2	1	3	2	2	2	1	4	4	4	2	2	3	3	3	25	16	6	3	21
196	29	2	4	2	1	1	2	1	5	5	5	5	4	4	3	3	3	4	4	5	4	5	5	4	5	4	4	3	2	2	1	3	4	4	4	2	5	5	5	5	5	5	5	5	40	25	10	5	29
197	34	2	1	3	2	2	2	2	4	5	4	5	4	5	4	4	4	4	4	4	4	4	4	4	4	4	2	2	3	2	2	2	2	2	3	3	3	4	4	4	4	4	4	2	29	19	8	2	23
198	27	2	3	2	1	1	2	2	4	4	4	4	4	2	4	2	2	2	4	4	4	4	4	4	4	3	2	2	2	2	3	2	2	2	2	2	4	4	4	3	4	4	4	4	31	19	8	4	21
199	25	2	3	2	1	1	2	2	4	4	4	4	4	3	2	3	3	3	4	4	4	4	4	4	4	4	3	2	2	3	3	3	3	2	3	2	5	4	3	4	4	3	3	3	29	20	6	3	26
200	30	2	3	2	1	1	2	2	5	5	5	4	2	2	2	4	3	2	3	4	4	4	4	4	4	3	2	2	1	1	2	2	1	1	2	1	4	4	4	4	4	4	3	2	29	20	7	2	15
201	32	2	3	2	1	1	2	1	5	5	4	4	4	4	4	4	4	4	4	4	4	4	4	4	4	4	3	3	3	2	2	3	3	3	3	3	4	4	4	4	4	4	4	4	32	20	8	4	28
202	32	2	3	2	1	2	2	2	4	5	4	5	4	3	3	4	4	3	3	3	3	4	5	5	4	5	3	3	2	3	2	2	3	2	3	3	4	3	4	4	4	3	3	3	28	19	6	3	26
203	32	2	1	3	1	2	2	2	4	5	5	5	5	5	5	5	5	5	5	5	5	5	5	5	5	5	4	4	3	3	4	4	3	3	3	3	5	5	5	5	5	5	5	5	40	25	10	5	34
204	38	3	3	2	1	2	2	2	5	5	5	5	4	4	5	4	4	5	5	4	4	4	4	4	4	4	3	3	2	2	3	3	3	3	2	2	5	5	5	4	4	4	4	5	36	23	8	5	26
205	31	2	3	2	1	2	2	2	4	4	4	4	4	4	4	4	4	4	4	4	4	4	4	4	4	4	2	2	2	2	2	2	2	2	3	3	4	4	4	4	4	4	4	4	32	20	8	4	22
206	29	2	3	2	2	1	2	2	4	4	4	4	4	4	3	3	4	3	3	4	4	4	4	4	4	4	3	2	2	3	2	3	3	2	2	1	2	3	4	2	2	3	4	3	23	13	7	3	23
207	29	2	3	2	1	1	1	2	5	4	5	4	3	4	2	3	3	3	3	4	4	4	4	4	4	3	3	2	2	2	2	3	2	2	3	2	5	5	5	5	5	4	4	4	37	25	8	4	23
208	30	2	2	3	1	2	2	2	5	5	5	5	5	5	5	5	5	5	5	5	5	5	5	5	5	5	4	3	4	4	4	4	4	4	4	4	5	5	5	5	5	5	5	5	40	25	10	5	39
209	29	2	3	2	1	1	1	2	5	4	4	4	4	4	3	3	3	4	3	4	3	4	4	4	3	4	2	2	1	2	2	2	2	2	2	2	4	4	4	4	4	4	4	4	32	20	8	4	19
210	31	2	3	2	1	1	2	2	5	5	4	4	4	4	3	4	3	3	4	4	4	4	4	4	4	4	2	2	3	2	2	3	2	2	2	2	5	5	5	5	5	4	4	5	38	25	8	5	22
211	31	2	3	3	2	2	2	2	5	5	5	5	5	5	5	5	5	5	5	5	5	3	2	5	4	5	1	3	3	3	3	3	3	3	1	1	5	5	2	2	4	3	3	5	29	18	6	5	24
212	26	2	3	2	1	1	2	2	5	5	5	5	5	5	5	5	5	5	5	5	5	5	5	5	5	5	4	4	4	4	4	4	4	4	4	4	5	5	5	5	5	5	5	5	40	25	10	5	40
213	32	2	3	2	1	1	1	1	5	5	5	5	4	4	4	4	4	5	3	5	5	5	5	5	5	5	4	3	3	3	3	4	3	3	3	3	5	5	5	5	5	4	4	4	37	25	8	4	32
214	31	2	3	2	1	1	1	1	5	5	3	5	5	4	4	4	3	5	3	5	4	5	5	5	5	5	3	4	3	4	4	4	4	4	4	3	5	5	5	5	5	4	4	5	38	25	8	5	37
215	28	2	3	3	1	2	1	1	4	4	4	5	4	4	5	5	4	4	4	4	4	5	5	5	4	4	4	3	3	4	1	3	2	3	3	2	5	5	4	5	5	4	5	3	36	24	9	3	28
216	35	3	3	2	1	2	2	2	5	5	5	5	5	5	5	5	5	5	5	5	5	5	5	5	5	5	3	3	3	3	3	3	3	3	3	3	4	4	4	4	4	5	5	5	35	20	10	5	30
217	24	1	3	2	1	1	2	1	4	4	4	4	4	4	4	4	4	4	4	4	4	4	4	4	4	4	4	4	3	2	3	3	3	3	3	3	4	4	4	4	4	4	4	4	32	20	8	4	31
218	33	2	2	3	1	2	1	2	4	4	5	5	4	5	4	4	4	4	3	5	5	5	5	5	5	5	4	3	2	4	4	4	4	3	4	3	5	5	5	5	4	4	4	5	37	24	8	5	35
219	27	2	3	2	1	1	1	1	5	4	5	5	5	4	4	3	3	4	3	4	4	4	4	5	4	4	1	2	2	2	1	1	1	1	1	2	1	1	1	1	1	1	1	1	8	5	2	1	14
220	28	2	3	2	1	1	2	2	5	5	5	5	5	5	5	5	5	5	4	4	4	5	5	4	4	3	4	4	3	3	3	4	3	3	4	3	5	4	4	4	5	4	5	4	35	22	9	4	34
221	34	2	3	2	1	2	2	2	5	5	5	5	4	3	3	3	3	4	4	5	4	5	5	5	5	5	3	3	3	3	3	3	3	3	3	3	5	5	4	5	5	4	5	5	38	24	9	5	30
222	28	2	2	2	1	2	2	1	5	4	4	4	4	4	4	4	4	4	4	4	5	5	5	5	5	4	4	4	4	4	4	4	4	3	3	3	5	5	5	5	5	5	5	5	40	25	10	5	37
223	28	2	3	2	1	1	2	2	5	5	5	5	4	3	3	3	3	3	5	5	4	4	5	4	5	5	3	3	3	3	2	3	3	2	3	2	5	5	5	4	5	4	4	4	36	24	8	4	27
224	33	2	1	1	1	2	2	1	5	5	4	5	4	4	4	4	5	4	4	4	4	4	5	5	5	4	2	1	2	1	1	4	3	2	3	3	2	4	5	2	3	2	3	2	23	16	5	2	22
225	20	1	1	1	1	1	2	2	4	4	4	4	3	3	3	2	4	4	4	4	4	4	4	4	4	4	3	2	1	2	2	2	3	3	3	2	4	4	5	5	5	5	5	5	38	23	10	5	23
226	26	2	3	2	1	1	2	2	5	5	5	5	4	4	4	4	4	4	4	4	5	5	4	4	4	4	3	3	2	2	1	2	2	1	2	2	4	4	3	3	4	3	2	2	25	18	5	2	20
227	26	2	3	2	1	2	2	2	5	5	5	5	5	5	3	5	5	5	5	5	5	5	5	5	5	5	3	2	3	3	2	3	2	2	2	2	5	5	5	5	5	5	5	5	40	25	10	5	24
228	30	2	3	2	1	2	2	1	5	5	5	5	5	5	5	5	5	5	5	5	5	5	5	5	5	5	2	3	3	3	3	3	2	2	3	1	5	5	5	5	5	5	5	5	40	25	10	5	25
229	27	2	1	1	1	1	2	2	5	5	5	5	4	4	4	4	4	3	3	3	3	3	4	4	5	5	1	3	2	1	2	2	3	3	2	2	3	4	3	4	4	3	4	2	27	18	7	2	21
230	35	3	2	1	1	2	1	1	4	4	4	4	4	4	4	4	3	4	4	4	4	4	4	4	4	4	3	3	2	3	2	2	3	3	3	3	4	2	3	3	2	2	2	2	20	14	4	2	27
231	27	2	3	3	1	1	2	2	5	3	4	4	4	4	4	3	3	5	4	4	4	4	4	4	4	4	3	2	2	2	2	3	2	2	2	2	4	3	3	4	3	4	4	3	28	17	8	3	22
232	29	2	4	2	1	1	2	1	5	5	5	5	5	4	4	3	4	5	5	5	5	5	5	5	5	5	3	3	3	4	3	2	4	4	3	3	4	4	4	4	5	5	5	5	36	21	10	5	32
233	31	2	3	1	1	1	2	2	5	5	5	5	5	5	5	5	5	5	5	5	5	5	5	5	5	5	4	2	3	3	3	3	3	3	3	3	5	5	5	5	5	5	5	5	40	25	10	5	30
234	32	2	3	3	1	1	1	2	4	4	4	4	3	3	1	1	1	1	1	1	1	1	4	3	4	4	2	2	2	1	1	2	1	2	3	2	4	3	4	4	4	4	3	3	29	19	7	3	18
235	26	2	3	2	1	1	2	2	4	5	4	4	3	3	3	3	3	3	3	4	4	4	4	4	3	3	3	2	2	1	1	3	3	2	2	2	4	4	4	4	4	4	3	3	30	20	7	3	21
236	33	2	3	2	1	2	2	1	4	4	4	4	4	4	4	4	4	4	4	4	3	4	4	4	4	4	3	3	3	3	3	3	4	3	4	3	4	4	4	5	5	4	4	4	34	22	8	4	32
237	27	2	3	2	1	1	2	2	4	4	4	4	4	2	2	2	2	4	4	4	4	4	4	4	4	4	2	2	4	2	4	4	4	4	4	4	5	5	5	5	5	2	5	5	37	25	7	5	34
238	30	2	3	1	1	1	1	2	5	5	5	5	4	4	4	3	3	3	3	3	3	4	4	4	3	3	4	4	3	3	3	3	3	3	3	3	4	4	4	4	4	4	4	4	32	20	8	4	32
239	30	2	3	1	1	1	1	2	5	5	5	5	3	3	1	1	3	5	1	3	3	3	3	5	5	3	3	3	2	2	2	3	4	4	4	3	5	5	5	5	5	5	5	4	39	25	10	4	30
240	24	1	3	2	1	1	2	2	5	5	5	5	5	5	5	5	5	5	5	5	5	5	5	5	5	5	4	4	3	4	4	4	4	4	4	4	5	5	5	5	5	5	5	5	40	25	10	5	39
241	30	2	3	2	1	2	2	1	5	5	5	5	5	5	5	5	5	5	5	5	5	5	5	5	5	5	3	3	3	3	2	3	3	3	3	2	5	5	5	5	5	4	4	3	36	25	8	3	28
242	31	2	4	2	1	1	2	1	5	5	5	5	4	4	4	3	3	3	3	4	4	4	4	4	4	4	3	3	2	3	2	3	3	3	3	2	4	5	4	4	4	4	4	4	33	21	8	4	27
243	32	2	3	2	1	1	1	1	5	5	5	5	5	3	4	4	4	4	4	4	4	4	4	4	4	4	4	3	1	3	3	4	3	2	3	2	5	5	5	5	5	4	5	4	38	25	9	4	28
244	37	3	1	3	1	2	2	2	4	4	4	5	2	2	2	4	4	3	3	3	3	3	4	4	4	4	3	3	2	1	2	2	1	2	2	2	3	4	4	3	4	3	3	3	27	18	6	3	20
245	33	2	3	2	1	2	2	2	4	4	4	4	4	4	4	4	4	4	4	4	4	4	4	4	4	4	4	2	1	2	2	3	3	3	3	3	4	4	4	4	4	4	4	4	32	20	8	4	26
246	29	2	3	2	1	1	2	1	5	4	4	4	4	4	4	4	4	4	3	4	4	4	4	4	4	4	3	4	3	3	4	4	4	4	3	3	5	5	5	5	5	5	5	4	39	25	10	4	35
247	25	2	3	2	1	1	2	2	5	5	5	5	4	4	3	3	3	4	4	4	4	4	4	4	4	4	3	2	3	3	3	3	3	3	3	2	5	5	5	4	5	4	4	4	36	24	8	4	28
248	31	2	3	3	2	2	1	2	4	4	4	5	4	4	4	4	4	5	4	4	4	5	4	4	3	4	3	3	2	2	3	4	3	3	3	2	4	4	4	4	4	4	3	2	29	20	7	2	28
249	32	2	1	3	1	2	2	2	5	5	5	5	3	5	3	5	5	5	5	3	5	5	5	5	5	5	4	4	3	4	3	4	4	4	4	4	4	3	4	2	2	1	1	1	18	15	2	1	38
250	31	2	3	2	1	2	2	1	4	4	4	4	4	4	2	4	4	4	4	4	4	4	4	4	4	4	4	4	4	4	3	4	3	3	3	3	4	4	4	4	4	4	4	4	32	20	8	4	35
251	34	2	3	2	1	2	2	2	4	4	4	4	2	4	2	4	4	4	3	3	4	4	4	4	4	4	3	4	2	2	2	4	3	3	3	3	5	5	5	5	5	5	5	5	40	25	10	5	29
252	30	2	1	3	1	1	1	2	4	4	4	4	3	3	3	4	4	3	4	4	3	4	3	4	4	4	2	3	3	1	2	2	1	1	1	1	3	4	3	4	4	4	3	2	27	18	7	2	17
253	31	2	3	2	1	1	1	2	5	5	5	5	3	3	3	3	3	5	3	5	5	5	5	5	5	5	2	2	3	3	2	2	2	2	2	2	4	2	2	2	2	2	3	3	20	12	5	3	22
254	27	2	3	2	1	1	2	1	4	4	4	4	4	3	4	4	4	4	3	4	4	4	4	4	3	4	4	3	2	4	3	4	3	2	2	2	5	5	5	5	5	4	4	3	36	25	8	3	29
255	37	3	1	1	2	2	2	2	4	4	4	4	4	4	4	4	4	4	4	4	4	4	4	4	4	4	2	1	1	2	2	3	3	2	4	4	5	5	5	5	5	3	4	4	36	25	7	4	24
256	23	1	2	1	1	1	2	2	5	5	4	4	4	4	4	4	4	4	4	4	4	4	4	4	4	4	2	3	2	3	3	4	2	2	2	2	4	4	3	2	3	4	4	4	28	16	8	4	25
257	27	2	3	2	1	1	2	1	5	5	5	5	4	5	4	5	5	5	3	5	5	5	5	5	5	5	4	4	3	4	2	4	4	4	4	2	5	5	5	5	5	5	5	5	40	25	10	5	35
258	38	3	3	3	1	1	1	2	4	4	4	4	4	4	4	4	4	4	3	2	3	5	4	4	4	3	4	3	2	2	4	3	4	3	3	3	4	4	4	4	4	3	3	3	29	20	6	3	31
259	28	2	3	2	1	1	2	2	4	4	4	4	4	4	3	3	4	4	3	3	3	4	4	4	3	4	3	3	2	2	2	2	2	1	2	2	3	2	2	2	3	1	4	2	19	12	5	2	21
260	27	2	3	2	1	1	2	2	5	5	5	5	2	3	3	2	3	4	2	4	4	4	4	4	4	3	3	2	2	2	3	3	3	3	3	2	3	3	3	3	3	3	3	3	24	15	6	3	26
261	29	2	3	2	1	1	2	1	5	5	5	5	5	5	4	3	4	4	3	4	4	4	4	4	5	4	4	3	3	3	3	3	3	3	4	4	5	5	5	5	5	5	5	5	40	25	10	5	33
262	28	2	3	2	1	1	2	2	5	5	4	5	4	4	4	4	3	4	4	5	5	5	5	5	5	5	4	3	3	4	4	4	3	3	3	3	4	4	4	4	4	2	3	4	29	20	5	4	34
263	34	2	3	2	1	2	2	1	5	5	5	5	5	5	5	5	5	5	5	5	5	5	5	5	5	5	4	3	3	3	3	4	4	4	3	3	5	4	4	4	4	5	5	5	36	21	10	5	34
264	39	3	4	2	1	2	2	1	4	4	4	4	4	2	4	4	4	2	4	4	4	4	4	2	4	4	4	3	3	4	3	3	4	4	4	3	4	4	4	4	4	4	4	4	32	20	8	4	35
265	32	2	3	2	1	2	2	2	5	5	4	4	5	5	4	4	4	5	5	5	5	5	5	5	5	5	1	1	1	1	1	2	2	2	3	1	4	4	4	4	4	5	4	3	32	20	9	3	15
266	31	2	1	1	1	2	2	2	5	5	5	5	5	5	4	4	5	4	4	2	5	5	5	5	5	5	4	1	1	2	2	2	2	2	2	2	5	5	5	5	2	2	4	4	32	22	6	4	20
267	30	2	4	2	1	1	2	1	5	5	5	5	5	5	5	5	5	5	5	5	5	5	5	5	5	5	4	4	4	4	4	4	4	4	4	4	5	5	5	5	5	5	5	5	40	25	10	5	40
268	23	1	3	2	1	1	2	2	4	4	4	4	4	4	4	4	4	4	4	4	4	4	4	4	4	4	2	2	3	3	3	3	3	3	3	3	4	4	4	4	4	4	5	4	33	20	9	4	28
269	30	2	4	3	1	1	2	1	4	4	4	4	3	3	3	3	3	3	4	4	4	4	4	4	4	3	3	3	3	3	3	3	3	2	3	2	5	5	5	4	5	3	3	3	33	24	6	3	28
270	27	2	3	2	1	1	2	2	4	4	5	5	5	5	4	4	4	4	4	2	1	5	5	5	4	4	3	3	3	3	2	3	4	4	4	2	3	3	4	4	4	3	3	3	27	18	6	3	31
271	29	2	3	2	1	1	1	1	5	4	4	5	3	3	3	3	3	4	3	3	3	4	4	4	4	4	3	3	2	2	2	2	2	2	2	2	4	4	4	4	4	4	4	4	32	20	8	4	22
272	38	3	3	2	1	2	2	2	5	5	5	5	3	3	3	3	3	5	4	5	4	4	4	4	5	5	4	4	4	4	3	3	4	3	2	2	5	5	3	3	4	3	4	4	31	20	7	4	33
273	32	2	2	2	1	2	2	1	5	5	5	5	5	5	5	5	5	5	5	5	5	5	5	5	5	5	4	3	3	4	4	4	4	4	4	4	5	5	5	5	5	5	5	5	40	25	10	5	38
274	28	2	2	1	1	2	1	2	5	5	5	4	4	4	5	5	5	5	5	5	5	5	5	5	5	5	4	2	4	2	3	4	2	4	4	3	4	3	2	4	4	3	4	4	28	17	7	4	32
275	28	2	2	3	1	1	2	2	5	5	5	5	4	5	4	4	4	5	3	4	3	4	5	3	5	5	4	3	2	3	3	4	2	3	3	2	5	5	5	5	5	5	5	5	40	25	10	5	29
276	28	2	3	2	1	1	2	2	5	5	5	5	5	4	5	4	5	5	5	5	5	5	5	5	5	5	4	4	4	4	4	4	4	4	4	4	5	5	5	5	5	5	5	5	40	25	10	5	40
277	31	2	4	2	1	1	2	2	5	5	5	5	4	4	3	3	3	5	3	3	3	4	5	5	5	4	4	4	4	4	4	4	4	4	4	4	5	5	5	5	5	5	5	5	40	25	10	5	40
278	32	2	4	2	1	1	2	1	5	5	4	5	3	3	3	4	5	3	3	5	4	4	4	4	5	3	4	4	4	4	4	4	4	4	4	4	5	5	5	5	5	5	5	5	40	25	10	5	40
279	27	2	3	2	1	2	2	2	5	5	4	4	4	2	3	3	3	4	4	4	4	4	2	4	4	4	3	3	2	2	3	3	3	3	3	2	5	5	3	4	3	4	3	4	31	20	7	4	27
280	27	2	3	2	1	1	2	1	5	5	5	5	4	4	4	4	4	5	4	5	5	5	5	5	5	5	4	3	2	3	3	4	4	3	3	3	5	5	5	5	5	5	5	5	40	25	10	5	32
281	30	2	3	2	1	1	2	1	5	5	5	5	5	5	3	3	4	4	4	4	4	4	5	5	5	5	4	3	2	2	3	3	3	3	3	2	4	4	4	4	4	4	5	4	33	20	9	4	28
282	39	3	3	2	1	2	2	2	5	5	5	5	2	3	5	5	5	5	4	1	1	5	5	5	5	5	2	2	2	3	3	3	2	2	2	2	5	4	4	3	4	3	3	3	29	20	6	3	23
283	38	3	3	2	1	2	2	2	4	4	4	5	4	4	4	4	4	3	4	4	4	4	4	4	4	4	3	2	2	3	3	3	3	3	3	3	4	4	4	3	4	4	3	3	29	19	7	3	28
284	33	2	3	2	1	1	1	2	4	4	4	4	3	3	3	3	3	4	3	4	4	4	4	4	4	3	4	2	1	3	2	3	3	3	3	2	4	4	4	4	4	4	3	2	29	20	7	2	26
285	32	2	3	2	1	2	2	1	5	5	5	5	5	5	5	5	5	5	5	5	5	5	5	5	5	5	3	2	3	3	2	3	3	3	3	2	5	5	5	5	5	5	5	5	40	25	10	5	27
286	29	2	3	2	1	2	2	1	5	5	5	5	4	4	4	4	4	5	5	5	5	5	5	5	5	4	3	2	2	2	2	3	3	2	3	2	5	5	5	5	5	5	5	5	40	25	10	5	24
287	26	2	3	3	1	1	2	2	4	4	4	3	3	3	3	3	3	3	2	4	4	3	3	3	2	3	2	3	2	1	1	2	1	2	2	1	4	3	4	4	4	3	3	3	28	19	6	3	17
288	34	2	3	1	1	1	2	1	4	4	4	4	3	4	3	3	4	4	4	4	3	4	4	4	4	4	3	3	3	3	3	3	3	3	3	3	4	4	3	4	4	3	4	2	28	19	7	2	30
289	28	2	3	2	1	1	2	2	5	5	5	5	5	5	5	4	4	5	5	5	5	5	5	5	5	5	4	3	3	4	3	4	4	4	4	3	5	5	5	5	5	5	5	5	40	25	10	5	36
290	33	2	3	2	1	1	2	1	5	5	5	5	5	5	5	3	4	4	4	4	5	5	5	5	5	5	4	3	4	3	3	4	3	3	3	3	5	4	5	4	5	5	5	5	38	23	10	5	33
291	33	2	3	2	1	1	2	1	5	4	5	3	3	4	3	3	3	4	3	4	4	4	4	4	4	4	3	2	2	2	2	3	3	3	3	2	5	5	5	5	5	3	3	3	34	25	6	3	25
292	32	2	3	2	1	2	2	1	4	4	4	4	4	4	4	4	3	3	4	5	5	4	4	4	4	4	4	3	3	3	3	4	3	3	3	3	4	4	4	4	4	4	4	4	32	20	8	4	32
293	33	2	2	3	1	2	2	2	5	5	4	5	4	4	3	3	3	3	4	5	5	4	4	3	3	4	3	2	2	2	3	3	2	2	3	2	4	4	3	3	4	2	3	3	26	18	5	3	24
294	27	2	3	2	1	1	2	2	5	5	5	5	4	3	3	3	4	4	4	4	4	5	5	5	5	3	4	4	3	3	3	3	3	4	3	3	5	5	5	5	5	5	5	5	40	25	10	5	33
295	35	3	3	2	1	1	2	2	5	4	4	4	4	4	3	3	3	4	3	4	4	4	4	4	4	4	3	3	2	2	2	3	3	2	3	2	5	5	5	5	5	4	4	4	37	25	8	4	25
296	28	2	3	2	1	1	2	1	4	4	4	4	3	3	3	3	3	3	3	4	3	3	4	4	4	4	3	2	2	2	1	3	2	2	2	1	4	3	4	4	3	2	2	2	24	18	4	2	20
297	29	2	3	2	1	1	2	1	5	5	5	5	3	4	3	5	5	5	5	3	5	5	5	5	5	5	3	4	3	3	3	4	4	3	3	3	4	4	4	4	4	3	4	4	31	20	7	4	33
298	31	2	3	2	1	2	1	2	5	5	5	5	5	5	3	4	4	4	5	5	5	5	5	5	5	5	4	4	3	3	3	3	3	4	4	3	5	5	5	4	4	4	5	4	36	23	9	4	34
299	29	2	1	2	1	1	1	1	5	5	5	5	5	5	3	3	3	3	3	5	4	5	5	5	5	5	4	2	2	2	2	2	3	3	3	2	3	1	3	1	3	1	1	1	14	11	2	1	25
300	31	2	3	3	1	1	2	2	5	5	5	5	5	4	4	4	4	4	4	4	4	4	4	4	4	4	4	4	3	3	2	2	3	3	3	3	5	5	5	5	5	5	5	5	40	25	10	5	30
301	27	2	3	3	1	1	2	2	5	4	5	5	4	4	4	4	3	4	3	3	3	3	4	4	3	3	2	2	2	2	2	3	2	2	2	2	3	4	3	3	3	3	3	2	24	16	6	2	21
302	31	2	3	2	1	1	1	2	5	5	5	5	5	4	4	4	4	4	4	5	5	5	5	5	5	5	4	3	2	3	3	4	3	3	2	3	5	5	5	5	5	5	5	5	40	25	10	5	30
303	26	2	3	2	1	1	2	2	5	5	5	5	5	5	3	3	5	4	3	3	4	4	5	5	5	3	4	3	3	4	4	4	4	3	4	4	5	5	5	5	5	5	5	5	40	25	10	5	37
304	27	2	3	2	1	1	2	1	5	5	5	5	5	5	5	5	5	5	4	5	5	5	5	5	5	5	4	4	3	3	3	4	4	4	4	3	5	5	5	5	5	5	5	4	39	25	10	4	36
305	32	2	3	3	1	2	2	1	5	5	5	5	5	5	5	5	5	5	5	5	5	5	5	5	5	5	4	3	3	3	3	4	3	3	3	3	4	4	4	4	4	4	4	4	32	20	8	4	32
306	28	2	3	2	1	1	2	2	4	4	4	5	4	4	4	4	4	4	3	4	3	4	4	4	4	4	4	2	2	1	1	2	1	1	1	1	4	4	4	3	3	3	4	3	28	18	7	3	16
307	34	2	3	1	1	2	1	2	4	4	4	4	4	3	3	3	3	4	3	4	3	4	4	4	3	3	2	1	3	2	2	2	2	2	2	2	2	4	4	4	4	4	4	4	30	18	8	4	20
308	35	3	1	1	2	2	2	2	4	4	4	4	4	4	4	4	4	4	4	4	4	4	4	4	4	4	2	2	3	3	3	3	3	3	3	3	3	4	4	4	4	4	4	4	31	19	8	4	28
309	27	2	3	2	1	1	2	2	5	5	5	5	4	3	3	3	4	5	4	4	4	4	5	5	5	5	4	2	2	2	2	3	3	2	3	2	5	5	5	4	4	5	4	4	36	23	9	4	25
310	35	3	3	2	1	1	2	2	5	5	5	5	5	4	3	4	4	4	4	4	4	4	5	5	5	5	4	4	3	3	3	3	3	3	3	3	5	5	5	5	5	5	5	5	40	25	10	5	32
311	27	2	3	3	1	1	2	2	5	5	5	5	4	5	4	3	4	5	2	3	3	5	5	5	5	4	4	3	3	3	3	4	4	3	3	2	5	5	5	5	4	5	5	4	38	24	10	4	32
312	30	2	2	3	1	1	2	2	4	4	4	4	3	3	4	3	4	3	3	4	3	4	4	4	3	4	1	2	2	3	2	3	2	2	2	2	5	5	5	4	4	5	5	5	38	23	10	5	21
313	30	2	3	3	1	2	2	2	5	5	5	5	4	4	4	4	4	5	5	5	5	5	5	4	4	4	3	1	2	4	3	4	4	3	4	3	5	5	4	5	5	4	4	5	37	24	8	5	31
314	29	2	3	1	2	1	2	2	5	5	4	4	3	4	3	3	4	4	4	4	4	4	4	4	4	4	3	1	4	4	4	4	4	4	4	3	4	4	4	4	4	4	4	4	32	20	8	4	35
315	36	3	2	3	1	1	2	1	5	3	5	5	1	3	5	1	3	5	3	5	5	5	5	4	4	5	3	3	3	3	3	3	3	2	3	3	4	4	4	3	4	3	3	3	28	19	6	3	29
316	26	2	2	2	1	1	2	2	4	4	4	4	4	4	3	3	4	4	4	4	3	4	4	4	4	3	3	3	3	2	3	3	4	3	3	3	5	4	4	4	4	4	4	4	33	21	8	4	30
317	39	3	3	2	1	2	2	1	4	4	4	4	4	3	3	3	3	3	2	4	4	4	4	4	4	4	2	2	3	3	3	3	2	2	2	2	4	4	4	4	4	4	4	4	32	20	8	4	24
318	35	3	3	2	1	1	2	1	4	4	4	4	3	3	3	3	3	3	3	3	4	4	4	3	4	4	2	2	2	2	2	2	2	2	2	2	3	3	4	3	4	3	3	3	26	17	6	3	20
319	28	2	3	3	1	1	2	2	5	5	5	5	2	2	3	2	2	4	3	4	4	4	4	5	5	5	4	3	3	3	3	3	3	3	3	3	1	1	1	1	1	1	1	1	8	5	2	1	31
320	26	2	3	2	1	1	2	1	5	5	5	5	5	5	5	5	5	5	4	5	5	5	5	5	5	4	4	3	3	3	3	4	4	3	3	3	5	5	5	5	5	5	5	5	40	25	10	5	33
321	31	2	1	3	1	1	2	2	5	5	5	5	2	3	2	2	3	3	5	5	5	5	5	5	5	5	4	1	1	2	2	4	4	3	4	3	4	4	4	4	4	3	3	3	29	20	6	3	28
322	33	2	3	2	1	2	2	1	5	4	5	5	4	5	5	3	4	3	2	5	5	4	5	5	5	5	4	3	3	3	3	3	3	3	3	3	5	5	5	5	5	3	4	4	36	25	7	4	31
323	32	2	3	2	1	2	2	2	5	5	4	5	3	3	3	4	4	4	4	4	4	4	4	4	4	4	3	2	2	2	2	2	2	2	2	2	4	4	4	4	4	4	4	4	32	20	8	4	21
324	27	2	3	3	1	1	2	2	5	3	3	4	3	4	5	3	4	4	2	3	3	3	4	4	5	3	2	3	2	3	2	3	2	2	2	2	4	4	5	4	4	3	3	3	30	21	6	3	23
325	26	2	2	1	1	2	2	1	5	5	4	5	4	4	4	4	4	4	5	5	5	5	5	5	5	5	4	3	3	3	3	4	4	4	4	4	5	5	5	5	5	5	5	5	40	25	10	5	36
326	26	2	2	2	1	2	2	2	5	5	5	5	5	5	5	4	5	5	4	5	5	5	5	5	5	5	3	3	2	3	2	2	3	3	3	3	5	2	4	3	4	3	3	2	26	18	6	2	27
327	26	2	3	2	1	1	2	2	5	4	5	5	3	3	3	3	3	5	2	4	3	3	4	4	3	4	2	2	3	2	3	2	3	2	3	3	4	4	4	4	4	3	3	3	29	20	6	3	25
328	33	2	3	3	1	2	1	1	5	4	5	5	3	4	3	5	5	4	3	3	5	5	5	5	5	5	3	4	3	3	3	4	3	3	3	3	5	5	4	4	4	5	5	4	36	22	10	4	32
329	28	2	3	3	1	1	2	1	5	4	5	5	3	3	3	4	3	4	3	4	3	5	4	5	3	3	3	2	3	3	3	4	3	3	2	2	4	2	3	2	4	3	3	3	24	15	6	3	28
330	29	2	1	1	1	2	2	1	4	4	4	5	5	5	5	4	5	5	5	5	5	5	5	5	5	5	4	3	3	3	3	4	4	4	4	4	5	5	5	5	5	5	5	4	39	25	10	4	36
331	28	2	3	3	1	1	2	2	5	5	5	5	3	3	2	2	2	3	2	2	2	2	3	4	4	4	4	4	2	3	3	3	3	3	3	3	4	4	4	4	4	4	3	3	30	20	7	3	31
332	30	2	3	2	1	1	2	1	5	5	5	5	4	4	3	4	4	4	4	4	4	4	4	4	5	4	4	3	3	3	3	3	3	3	3	3	5	5	5	4	4	4	4	4	35	23	8	4	31
333	30	2	3	2	1	1	2	1	5	5	4	5	5	4	5	3	3	4	5	5	5	5	5	5	5	5	3	3	2	3	3	3	3	3	3	3	5	5	5	5	5	4	4	5	38	25	8	5	29
334	30	2	3	2	1	1	2	2	5	5	5	5	4	4	3	3	3	3	2	2	3	4	4	4	4	4	2	3	2	2	2	2	2	2	2	2	4	4	4	4	4	3	3	3	29	20	6	3	21
335	34	2	3	2	1	1	1	1	5	5	5	5	3	3	3	2	3	3	4	4	4	4	4	4	4	3	3	2	2	2	2	2	3	3	3	2	3	3	3	4	4	4	4	4	29	17	8	4	24
336	30	2	3	3	1	1	2	2	5	5	5	5	4	4	4	3	3	3	4	5	5	5	5	5	4	4	3	3	3	4	3	3	4	4	4	4	5	5	5	5	5	5	4	4	38	25	9	4	35
337	40	3	3	2	1	2	2	2	4	4	4	4	3	3	3	3	3	3	4	4	4	4	4	3	4	4	2	3	2	4	3	2	2	2	3	3	2	2	2	2	2	2	2	2	16	10	4	2	26
338	35	3	3	2	1	2	2	2	4	5	4	5	5	3	4	5	4	4	5	5	5	4	5	4	5	5	4	3	2	2	3	4	4	4	4	3	5	3	5	5	4	5	5	5	37	22	10	5	33
[truncated: 5 more columns]
